# Supplementary material for: Development and optimization of sustained release triptolide microspheres
Source: PLoS One. 2023 Oct 19;18(10):e0292861. doi: 10.1371/journal.pone.0292861 (PMC10586653; doi:10.1371/journal.pone.0292861)
Supplement: S1 File — (XLSX) [file pone.0292861.s001.xlsx]

## Sheet: CCD
No.	X1	X2	X3	Y1	Y2	Y3	Y4
1	3.60809	140.54	5.62159	4.75	84.3	47.38	14.1
2	5.39191	140.54	5.62159	4.21	74.9	30.84	18.94
3	3.60809	259.46	5.62159	4.79	85.2	55.79	11.02				Sequential	Lack of Fit	Adjusted	Predicted
4	5.39191	259.46	5.62159	4.09	73.4	40.69	16.87			Source	p-value	p-value	R-Squared	R-Squared
5	3.60809	140.54	10.3784	6.32	59.8	52.61	14.94			Linear	0.0020	0.0259	0.518263	0.295947
6	5.39191	140.54	10.3784	5.92	57.7	39.37	19.82			2FI	0.9007	0.0154	0.432119	0.277522
7	3.60809	259.46	10.3784	8.51	81.8	45.19	15.02			Quadratic	< 0.0001	0.9422	0.938461	0.916865
8	5.39191	259.46	10.3784	7.83	74.7	34.45	19.7			Cubic	0.8549	0.9812	0.915487	0.960884
9	3	200	8	6.43	79.3	54.74	16.38
10	6	200	8	5.74	71.4	31.19	25.47
11	4.5	100	8	5.58	69.8	39.15	14.95
12	4.5	300	8	6.69	82.9	45.06	11.64				0.594326		144.138
13	4.5	200	4	3.22	80.4	42.69	12.06				0.61145		147.91
14	4.5	200	12	7.91	64.4	43.73	16.98				0.967611		17.0198
15	4.5	200	8	6.95	86.9	42.09	14.06				0.973312		8.00805
16	4.5	200	8	6.89	86.1	46.12	16.16
17	4.5	200	8	6.74	84.4	45.82	15.03
18	4.5	200	8	6.51	81.3	43.36	16.17
19	4.5	200	8	6.93	86.5	45.5	13.71
20	4.5	200	8	7.01	87.6	44.16	15.52

## Sheet: Method validating
	C(ug/ml)	PA
	10.01	373693
	20.02	743977
	40.04	1396543
	80.08	2959675
	120.12	4362805
	160.16	5975938
	200.2	7379073
	C(ug/ml)	PA
	0.4011	19509
	0.8022	34654
	3.2088	117948
	6.4176	245337
	9.6264	357723
	12.8352	486112
	Added mg	Dete mg		%	Average	RSD（%）
	6.04	6.09		100.828
	6.04	6.11		101.159	100.055	1.6325
	6.04	5.93		98.1788
	40.07	40.13		100.15
	40.07	40.12		100.125	99.8253	0.54141
	40.07	39.75		99.2014
	240.3	244.76		101.856
	240.3	238.64		99.3092	100.57	1.26637
	240.3	241.61		100.545
	Precision
	359903	362327	357698	360576	363416	363255
	361196
RSD（%）	0.615837
Time	0	1	2	4	8	12	RSD（%）
	1473316	1498267	1508031	1499204	1500788	1512089	0.902899

## Sheet: Op
OP1		Time(D)				Time(D)				Ave	SD
MS Weig	10	1	164983	231992	199470	1	11.8708	17.5577	14.7976	14.742	2.84383
MS Conte	7.95	3	231294	264935	283579	3	18.4481	21.758	23.1195	21.1085	2.40248
MS Drug	0.795	7	354652	442273	410178	7	30.317	38.4364	35.6184	34.7906	4.12254
Mead Vol	25	14	695931	681715	741429	14	61.5176	61.5894	66.345	63.1507	2.7666
Samp. Vol.	2	21	902817	969171	985023	21	83.6298	90.4428	91.8814	88.6513	4.40784
		28	937363	949922	936835	28	92.5207	95.2188	94.309	94.0162	1.37267
OP2		Time(D)				Time(D)				Ave	SD
MS Weig	10	1	218937	201976	194153	1	16.8308	15.358	14.6787	15.6225	1.10014
MS Conte	7.77	3	292571	270297	251942	3	24.5711	22.5192	20.871	22.6538	1.85372
MS Drug	0.777	7	406587	448422	403526	7	36.3294	39.6895	35.6092	37.2094	2.17783
Mead Vol	25	14	733713	698525	683802	14	67.3847	64.3473	62.5751	64.769	2.43237
Samp. Vol.	2	21	984552	956584	911465	21	94.0882	91.4333	86.9194	90.8136	3.62431
		28	934984	925457	855983	28	96.4489	95.201	88.259	93.303	4.41257
OP3		Time(D)				Time(D)				Ave	SD
MS Weig	10	1	150183	238460	162785	1	10.3416	17.6406	11.3836	13.1219	3.94781
MS Conte	8.16	3	252372	293271	257634	3	19.6182	23.5838	20.1367	21.1129	2.1555
MS Drug	0.816	7	364326	418347	404123	7	30.3782	35.6992	33.7868	33.2881	2.69536
Mead Vol	25	14	683184	734268	708956	14	58.986	64.4215	61.4983	61.6353	2.72036
Samp. Vol.	2	21	987523	1021829	1017495	21	88.5025	92.8887	91.5325	90.9746	2.2457
		28	945039	943032	956873	28	91.3558	92.9665	93.0844	92.4689	0.965762

## Sheet: No.1-3
No.1		Time(D)				Time(D)				Ave	SD
MS Weig	10	1	96180	142432	133867	1	10.0952	16.6649	15.4483	14.0695	3.49513
MS Conte	4.75	3	132034	172375	161985	3	15.9956	22.2512	20.678	19.6416	3.25405
MS Drug	0.475	7	202453	252471	234150	7	27.2129	35.3015	32.4837	31.666	4.1058
Mead Vol	25	14	396271	394158	423242	14	56.7581	58.0103	61.7178	58.8287	2.57917
Samp. Vol.	2	21	515378	533256	562308	21	77.8937	81.9614	85.9949	81.95	4.05061
		28	535095	541263	534793	28	86.2653	88.8729	88.191	87.7764	1.35232
No.2		Time(D)				Time(D)				Ave	SD
MS Weig	10	1	149817	143827	138682	1	19.9859	19.026	18.2014	19.0711	0.893099
MS Conte	4.21	3	192401	179245	165684	3	28.4093	26.2241	23.9849	26.2061	2.21226
MS Drug	0.421	7	267386	294879	275373	7	42.5711	46.7317	43.3658	44.2229	2.20871
Mead Vol	25	14	482518	469375	459692	14	80.1542	78.1549	76.1132	78.1408	2.02052
Samp. Vol.	2	21	537479	529082	519414	21	94.8265	93.4194	91.2559	93.1673	1.79861
		28	494581	498616	492927	28	94.5207	94.9982	93.3485	94.2892	0.848886
No.3		Time(D)				Time(D)				Ave	SD
MS Weig	10	1	93884	136313	80084	1	9.68752	15.6638	7.74373	11.0317	4.12759
MS Conte	4.79	3	124158	145277	126746	3	14.7267	18.1795	14.9358	15.9473	1.93596
MS Drug	0.479	7	179186	205811	208764	7	23.5938	28.0601	27.6336	26.4292	2.46476
Mead Vol	25	14	337848	371245	348293	14	47.6782	53.3984	49.3564	50.1443	2.94038
Samp. Vol.	2	21	485679	504751	500572	21	72.0249	76.1037	74.4473	74.1919	2.05135
		28	464915	464923	472563	28	74.29	75.8985	75.8598	75.3494	0.917668

## Sheet: No.4-6
No.4		Time(D)				Time(D)				Ave	SD
MS Weig	10	1	99543	145412	138548	1	12.279	19.8456	18.7134	16.946	4.08117
MS Conte	4.09	3	136651	178404	167541	3	19.3827	26.8757	24.9931	23.7505	3.89797
MS Drug	0.409	7	219532	271297	252435	7	34.5269	44.2225	40.877	39.8755	4.92476
Mead Vol	25	14	410163	413216	438042	14	68.5394	70.8825	74.495	71.3057	3.00024
Samp. Vol.	2	21	523408	521903	471973	21	92.302	93.9335	85.5418	90.5924	4.44942
		28	493806	481325	503494	28	93.9948	93.7959	96.6387	94.8098	1.58701
No.5		Time(D)				Time(D)				Ave	SD
MS Weig	10	1	170243	173195	150142	1	15.494	15.8091	13.3481	14.8837	1.3392
MS Conte	6.32	3	226336	209102	194907	3	22.7217	20.9071	19.1948	20.9412	1.76368
MS Drug	0.632	7	314548	365912	323943	7	33.8573	39.2187	34.4202	35.8321	2.94638
Mead Vol	25	14	597623	582164	550673	14	66.5489	65.2153	61.1769	64.3137	2.79718
Samp. Vol.	2	21	752276	772405	791027	21	87.9484	90.2819	91.3244	89.8516	1.72867
		28	724165	736560	739768	28	91.1577	92.8375	92.3935	92.1296	0.870453
No.6		Time(D)				Time(D)				Ave	SD
MS Weig	10	1	192076	250564	154344	1	19.0291	25.6949	14.7289	19.8176	5.52536
MS Conte	5.92	3	276493	321305	282751	3	30.1723	35.8127	30.5415	32.1755	3.15531
MS Drug	0.592	7	398041	458364	464915	7	46.3169	54.1336	53.6514	51.3673	4.38043
Mead Vol	25	14	572320	625723	595436	14	69.5793	77.1574	72.5366	73.0911	3.81934
Samp. Vol.	2	21	678147	724065	714758	21	86.6294	93.8413	91.3354	90.6021	3.66146
		28	685372	705364	691624	28	93.4069	98.0827	94.9867	95.4921	2.37853

## Sheet: No.7-9
No.7		Time(D)				Time(D)				Ave	SD
MS Weig	10	1	241947	166781	234918	1	17.1915	11.2322	16.6343	15.0193	3.29156
MS Conte	8.51	3	330812	253394	310683	3	25.6123	18.9977	23.9718	22.8606	3.44447
MS Drug	0.851	7	503067	407082	467915	7	41.208	32.6303	38.2488	37.3624	4.357
Mead Vol	25	14	766046	762428	812270	14	65.089	63.2256	68.3585	65.5577	2.59837
Samp. Vol.	2	21	967375	970551	875189	21	85.7503	84.4025	78.3395	82.8308	3.94748
		28	892345	915674	933634	28	85.7781	86.0483	88.3649	86.7304	1.4219
No.8		Time(D)				Time(D)				Ave	SD
MS Weig	10	1	253412	275381	233947	1	19.6725	21.5655	17.9952	19.7444	1.78622
MS Conte	7.83	3	285433	308948	266048	3	24.0054	26.1831	22.2009	24.1298	1.99401
MS Drug	0.783	7	501834	429356	442182	7	44.4467	38.515	39.0388	40.6668	3.28391
Mead Vol	25	14	794653	815765	751805	14	72.9644	74.5975	68.5933	72.0517	3.10441
Samp. Vol.	2	21	854332	826859	879751	21	83.4116	81.0037	84.6275	83.0143	1.84425
		28	905404	885757	907419	28	93.5285	91.6056	92.903	92.679	0.980794
No.9		Time(D)				Time(D)				Ave	SD
MS Weig	10	1	175868	227507	140909	1	15.8191	21.2376	12.1509	16.4025	4.57131
MS Conte	6.43	3	248745	289174	254027	3	24.7316	29.4072	24.9923	26.377	2.62743
MS Drug	0.643	7	359133	412501	418423	7	38.1917	44.5644	44.1638	42.3066	3.56925
Mead Vol	25	14	615089	664050	636072	14	67.8527	74.211	70.303	70.7889	3.20685
Samp. Vol.	2	21	710532	751653	743280	21	82.8199	88.7665	86.6808	86.0891	3.01714
		28	716834	734828	722461	28	89.2348	93.0999	90.5249	90.9532	1.96782

## Sheet: No.10-12
No.10		Time(D)				Time(D)				Ave	SD
MS Weig	10	1	190784	270349	264317	1	19.474	28.8262	28.1172	25.4725	5.20692
MS Conte	5.74	3	289418	376843	354856	3	32.6256	43.6498	41.0087	39.0947	5.75598
MS Drug	0.574	7	456943	474576	462538	7	54.8022	58.4451	56.7666	56.6713	1.82331
Mead Vol	25	14	620808	605941	567432	14	78.1239	78.1125	73.2094	76.4819	2.83411
Samp. Vol.	2	21	698415	715346	694593	21	92.8476	96.434	93.2558	94.1791	1.96339
		28	645837	641295	656398	28	92.9988	94.2204	95.0617	94.0937	1.03728
No.11		Time(D)				Time(D)				Ave	SD
MS Weig	10	1	148626	167375	130162	1	14.935	17.202	12.7024	14.9465	2.24978
MS Conte	5.58	3	266734	254054	243581	3	30.4105	29.0587	27.4324	28.9672	1.49115
MS Drug	0.558	7	351721	392303	318650	7	43.0237	47.9893	38.6225	43.2118	4.68624
Mead Vol	25	14	540277	527382	505756	14	68.9818	67.8739	64.0853	66.9803	2.56762
Samp. Vol.	2	21	646269	661096	634818	21	86.7808	88.9001	84.3398	86.6736	2.28201
		28	618051	637652	630914	28	89.3774	92.2173	89.7655	90.4534	1.53987
No.12		Time(D)				Time(D)				Ave	SD
MS Weig	10	1	167601	138961	114908	1	14.3706	11.4823	9.05649	11.6365	2.66042
MS Conte	6.69	3	213032	173326	187143	3	20.102	15.8666	17.066	17.6782	2.18309
MS Drug	0.669	7	313892	264579	308257	7	31.79	26.2653	30.5877	29.5477	2.90547
Mead Vol	25	14	506212	483196	497513	14	53.5155	50.2451	51.9588	51.9065	1.63586
Samp. Vol.	2	21	653756	623303	649580	21	72.277	68.0708	71.1062	70.4847	2.17088
		28	701354	695091	687245	28	82.1493	80.137	79.943	80.7431	1.22164

## Sheet: No.13-15
No.13		Time(D)				Time(D)				Ave	SD
MS Weig	10	1	83971	92218	71813	1	12.3339	14.0619	9.78637	12.0607	2.15079
MS Conte	3.22	3	126884	140365	114266	3	22.3122	25.2751	19.4645	22.3506	2.90549
MS Drug	0.322	7	208197	226062	195409	7	41.0558	45.1633	37.961	41.3934	3.61299
Mead Vol	25	14	304903	320696	290813	14	64.3878	68.3606	60.8059	64.5181	3.77907
Samp. Vol.	2	21	385252	387361	374517	21	85.9136	87.2839	82.7984	85.3319	2.29861
		28	391559	370322	397010	28	93.272	89.7859	93.3684	92.1421	2.04106
No.14		Time(D)				Time(D)				Ave	SD
MS Weig	10	1	218344	250766	203497	1	16.4823	19.2478	15.2159	16.982	2.06185
MS Conte	7.91	3	321364	310843	337904	3	26.5881	25.9119	27.8976	26.7992	1.00952
MS Drug	0.791	7	463783	431027	505301	7	40.7574	38.1129	44.3103	41.0602	3.10976
Mead Vol	25	14	753701	735276	817873	14	68.4797	66.834	74.2481	69.8539	3.89343
Samp. Vol.	2	21	945106	969081	926593	21	89.7774	91.6226	88.9311	90.1104	1.3763
		28	939476	932791	918724	28	95.575	94.9686	94.4113	94.985	0.581994
No.15		Time(D)				Time(D)				Ave	SD
MS Weig	10	1	146259	162245	201395	1	11.7612	13.3131	17.1137	14.0626	2.75385
MS Conte	6.95	3	224931	220139	257435	3	20.3394	19.9983	23.923	21.4202	2.17415
MS Drug	0.695	7	386974	332145	381493	7	37.622	32.3863	37.7706	35.9263	3.06664
Mead Vol	25	14	615813	606585	635476	14	62.6476	61.4129	65.1945	63.085	1.92838
Samp. Vol.	2	21	812949	782467	820694	21	86.3727	83.003	87.9153	85.7637	2.51215
		28	836461	812587	820439	28	94.7737	91.8088	94.0693	93.5506	1.54901

## Sheet: No.16-18
No.16		Time(D)				Time(D)				Ave	SD
MS Weig	10	1	192816	219714	157831	1	16.4226	19.0565	12.9968	16.1586	3.0385
MS Conte	6.89	3	346151	365056	329739	3	32.7515	34.8134	30.8703	32.8117	1.97226
MS Drug	0.689	7	470794	524352	536891	7	47.4719	53.0753	53.5417	51.363	3.37782
Mead Vol	25	14	679868	695433	659207	14	71.4366	73.7391	69.5285	71.5681	2.10837
Samp. Vol.	2	21	720724	794316	780543	21	80.5666	88.6733	86.3776	85.2058	4.17844
		28	729824	768642	775653	28	86.9071	92.1851	91.8167	90.303	2.94668
No.17		Time(D)				Time(D)				Ave	SD
MS Weig	10	1	172918	185193	167692	1	14.7963	16.025	14.2731	15.0315	0.899319
MS Conte	6.74	3	242718	234752	256210	3	22.9671	22.268	24.2758	23.1703	1.01923
MS Drug	0.674	7	354061	325657	381646	7	35.8555	33.0467	38.683	35.8617	2.81817
Mead Vol	25	14	569252	558336	617723	14	60.031	58.7453	65.1702	61.3155	3.39958
Samp. Vol.	2	21	713816	731923	697835	21	78.8598	80.392	77.9354	79.0624	1.24079
		28	729561	754515	723863	28	85.9513	88.3139	85.9282	86.7311	1.37076
No.18		Time(D)				Time(D)				Ave	SD
MS Weig	10	1	156317	172901	214101	1	13.5985	15.3172	19.5872	16.1676	3.08358
MS Conte	6.51	3	242475	237302	276513	3	23.6157	23.2171	27.6225	24.8184	2.43655
MS Drug	0.651	7	417158	358051	415243	7	43.5219	37.4908	44.0848	41.6992	3.65544
Mead Vol	25	14	563847	553693	585048	14	61.9752	60.5274	64.9179	62.4735	2.23726
Samp. Vol.	2	21	776352	743496	764702	21	88.4658	84.581	88.1796	87.0755	2.16502
		28	781304	775966	740216	28	95.2077	93.9024	91.774	93.6281	1.73322

## Sheet: No.19-20
No.19		Time(D)				Time(D)				Ave	SD
MS Weig	10	1	138107	191663	168093	1	11.0015	16.2156	13.9208	13.7126	2.61328
MS Conte	6.93	3	280790	310864	294765	3	25.7729	29.118	27.367	27.4193	1.67315
MS Drug	0.693	7	457191	444810	401935	7	44.9384	44.3844	39.9012	43.0746	2.76223
Mead Vol	25	14	591347	622192	598964	14	61.3649	64.9228	62.0185	62.7687	1.89391
Samp. Vol.	2	21	734675	796408	736743	21	79.7293	86.5346	79.9019	82.0553	3.88019
		28	760524	754531	721568	28	87.7724	88.465	83.9672	86.7349	2.42174
No.20		Time(D)				Time(D)				Ave	SD
MS Weig	10	1	177486	197625	184081	1	14.666	16.6043	15.3008	15.5237	0.988203
MS Conte	7.01	3	273162	251265	259791	3	25.0478	23.0954	23.8117	23.9849	0.987693
MS Drug	0.701	7	408396	348561	378967	7	39.9736	34.2012	37.089	37.0879	2.88624
Mead Vol	25	14	661172	596401	609295	14	67.2538	60.5455	61.982	63.2604	3.53213
Samp. Vol.	2	21	749063	783405	764022	21	80.6106	82.9429	81.3721	81.6419	1.18934
		28	784263	807591	780531	28	89.5727	91.1094	88.6505	89.7776	1.24219
